# Supplementary material for: Engineering of Ni(OH)2 Modified Two-Dimensional ZnIn2S4 Heterostructure for Boosting Hydrogen Evolution under Visible Light Illumination
Source: Nanomaterials (Basel). 2022 Mar 13;12(6):946. doi: 10.3390/nano12060946 (PMC8949192; doi:10.3390/nano12060946)
Supplement: Supplementary file 1 [file nanomaterials-12-00946-s001.zip]

Archive with 1 entries (1 files):
- nanomaterials-1538519-supplementary.pdf
